# Supplementary material for: Achieving sustainable development in China: a moderated mediation model of guanxi HRM practices
Source: Front Psychol. 2025 Jun 18;16:1620530. doi: 10.3389/fpsyg.2025.1620530 (PMC12213701; doi:10.3389/fpsyg.2025.1620530)
Supplement: Supplementary file 1 [file Table_1.XLSX]

## Sheet: 数据1(1)
序号	G1、很多人通过关系进入了我的公司	G2、很多人通过关系得到了晋升	G3、奖金和工资通常是基于关系决定的	G4、任务分配通常是基于关系决定的	G5、绩效评估往往受到关系的影响	E1、我的上司会倾听员工的意见	E2、我的上司会惩戒违反道德标准的员工	E3、我的上司以合乎道德的方式开展工作	E4、我的上司会为员工的最大利益着想	E5、我的上司会做出公平的决定	E6、我的上司值得信赖	E7、我的上司会与员工讨论商业道德或价值观	E8、我的上司在道德方面树立了正确做事的榜样	E9、我的上司不仅以结果来定义成功，还以获得	E10、在做决策时，我的上司会问：“什么是正确	@16、您的性别：	@17、1您的年龄：___岁	@18、1您在现公司的工作年限：___年	@19、您的学历：	M1、我所从事的工作对我来说非常重要	M2、我的工作活动对我个人很有意义	M3、我所从事的工作对我很有意义	T1、我经常想离开现在的组织或行业	T2、我在这个组织或行业中没有长期发展的计划	T3、我经常对目前的工作感到厌倦，希望更换新	T4、在接下来的六个月里，我可能会离开这个组	V1、我积极主动地就可能影响单位的问题提出建	V2、我积极主动地建议对单位有利的新项目	V3、我提出建议以改进单位的工作流程	V4、我积极主动地提出有助于单位实现目标的建	V5、我提出建设性建议以改进单位的运作	V6、我劝告其他同事不要做出妨碍工作绩效的不	V7、我坦诚地提出可能给单位造成严重损失的问	V8、我敢于对可能影响单位效率的事情发表意见	V9、我敢于指出单位中出现的问题，即使这会妨	V10、我主动向领导汇报工作中的协调问题	G	E	M	T	V
101	1	1	1	1	1	5	5	5	4	4	4	4	5	5	5	1	27	5	3	4	4	4	2	4	2	2	4	5	5	4	4	3	4	4	4	5	1	4.6	4	2.5	4.2
102	1	1	1	1	1	4	4	5	4	4	4	4	4	5	4	1	26	2	4	5	5	5	1	1	1	1	5	4	5	5	5	4	4	4	4	5	1	4.2	5	1	4.5
25	2	1	1	1	1	3	3	2	2	3	3	3	3	3	3	2	24	1	3	5	5	4	4	4	4	4	3	4	4	4	4	5	4	4	4	4	1.2	2.8	4.66667	4	4
35	1	1	2	1	1	5	4	4	3	4	5	4	4	4	4	1	30	4	5	4	5	5	1	1	2	3	5	4	5	4	4	5	4	5	5	4	1.2	4.1	4.66667	1.75	4.5
92	1	1	1	1	2	5	3	4	4	4	3	4	3	3	3	2	31	5	2	5	4	5	1	1	1	1	5	4	5	5	4	5	5	5	4	5	1.2	3.6	4.66667	1	4.7
116	1	1	2	1	1	5	5	4	5	5	4	5	5	5	5	1	25	3	3	5	5	4	2	1	1	2	4	5	5	5	4	5	4	4	5	5	1.2	4.8	4.66667	1.5	4.6
118	1	1	1	2	1	5	5	5	4	5	5	4	5	5	5	1	24	2	3	5	4	5	2	1	1	1	4	4	5	5	5	4	5	5	4	4	1.2	4.8	4.66667	1.25	4.5
178	2	1	1	1	1	4	4	4	4	5	4	4	5	4	5	2	22	2	3	4	5	4	2	1	2	1	4	5	4	4	4	5	4	4	5	5	1.2	4.3	4.33333	1.5	4.4
259	2	1	1	1	1	5	5	5	5	4	4	4	5	5	5	2	26	4	3	4	4	4	2	2	1	1	4	4	4	4	4	5	4	4	4	5	1.2	4.7	4	1.5	4.2
24	1	1	2	2	1	5	5	5	4	5	5	4	5	5	5	2	25	3	3	5	4	5	1	1	1	1	5	5	4	5	4	4	5	4	4	5	1.4	4.8	4.66667	1	4.5
46	1	3	1	1	1	4	2	4	3	4	4	2	4	3	2	2	27	1	5	3	3	3	4	3	4	2	5	5	5	5	5	5	5	5	3	4	1.4	3.2	3	3.25	4.7
51	2	2	1	1	1	4	5	5	4	4	5	4	5	4	5	2	28	3	3	5	5	5	1	1	1	1	5	4	4	5	4	5	4	4	4	5	1.4	4.5	5	1	4.4
54	2	2	1	1	1	4	5	5	4	4	5	4	5	4	4	1	29	4	3	5	5	5	1	1	1	1	5	5	4	4	4	5	4	4	5	5	1.4	4.4	5	1	4.5
59	3	1	1	1	1	4	4	5	5	5	5	5	5	4	5	1	31	3	3	5	5	5	3	2	2	3	5	4	5	5	5	5	4	5	4	4	1.4	4.7	5	2.5	4.6
85	2	1	1	1	2	4	5	5	5	4	5	4	4	5	4	2	29	7	3	5	4	5	1	1	1	1	5	4	5	5	4	4	5	5	5	5	1.4	4.5	4.66667	1	4.7
90	1	2	1	1	2	4	5	5	4	4	4	5	4	5	4	1	33	6	2	5	4	4	1	1	1	1	5	4	4	5	5	4	5	5	5	5	1.4	4.4	4.33333	1	4.7
91	1	2	1	1	2	5	5	4	5	4	4	5	5	5	5	1	27	4	3	5	5	4	1	1	1	1	5	5	4	5	5	5	5	5	4	5	1.4	4.7	4.66667	1	4.8
94	1	2	1	1	2	4	4	5	4	4	4	5	4	4	4	2	34	8	3	5	4	5	1	1	1	1	5	4	4	5	4	5	5	5	5	5	1.4	4.2	4.66667	1	4.7
95	1	1	1	2	2	5	5	5	4	5	4	4	5	5	2	1	26	4	3	5	5	4	1	1	1	1	5	5	4	5	5	5	4	5	5	5	1.4	4.4	4.66667	1	4.8
96	1	2	1	1	2	4	5	5	4	4	5	4	5	5	5	2	27	4	2	5	5	4	1	1	1	1	5	4	5	5	4	5	4	5	4	5	1.4	4.6	4.66667	1	4.6
98	1	2	1	1	2	4	5	5	4	5	5	4	5	4	5	1	36	9	3	5	5	5	1	1	1	1	5	4	4	5	5	5	5	5	4	5	1.4	4.6	5	1	4.7
133	2	1	1	2	1	5	4	4	3	4	4	3	3	3	3	2	22	2	3	5	4	4	1	2	2	2	4	5	4	4	4	4	4	4	3	4	1.4	3.6	4.33333	1.75	4
143	1	2	2	1	1	3	3	3	2	2	3	3	3	3	2	2	24	1.5	3	4	3	4	2	1	1	1	5	4	5	5	4	5	4	5	5	4	1.4	2.7	3.66667	1.25	4.6
179	1	2	1	2	1	3	3	3	2	3	2	3	3	2	3	1	25	4	3	4	5	4	2	1	2	2	4	4	5	4	4	5	4	5	4	4	1.4	2.7	4.33333	1.75	4.3
186	1	2	1	2	1	4	4	5	4	5	4	5	4	2	5	2	26	3	4	4	5	4	4	5	4	4	5	4	5	4	5	4	5	4	5	5	1.4	4.2	4.33333	4.25	4.6
187	2	2	1	1	1	5	5	4	5	4	5	4	5	5	5	1	24	1	3	4	5	5	2	1	2	1	4	5	4	5	4	4	4	5	5	4	1.4	4.7	4.66667	1.5	4.4
193	2	1	1	2	1	4	4	5	5	4	4	5	4	4	5	2	32	6	3	5	4	4	2	1	2	2	4	5	4	4	5	4	5	4	4	5	1.4	4.4	4.33333	1.75	4.4
201	1	2	1	2	1	3	3	3	3	3	3	2	3	3	3	2	32	7	3	4	5	4	1	1	2	1	4	5	4	5	5	4	4	4	5	5	1.4	2.9	4.33333	1.25	4.5
202	1	2	1	2	1	4	4	5	4	5	4	5	4	4	4	2	34	9	4	5	4	5	1	1	2	1	4	5	5	5	4	4	5	5	4	5	1.4	4.3	4.66667	1.25	4.6
213	2	1	2	1	1	3	3	3	3	3	3	3	3	3	3	2	31	5	3	5	4	4	2	1	1	2	4	4	5	4	5	4	4	5	4	5	1.4	3	4.33333	1.5	4.4
227	1	2	1	2	1	4	4	4	4	4	4	4	4	4	4	1	25	3	3	5	5	5	1	1	1	1	5	5	5	5	5	5	5	5	5	5	1.4	4	5	1	5
10	2	2	2	1	1	2	3	2	2	1	2	3	2	3	3	1	23	2	3	5	3	3	1	2	1	1	4	5	4	4	4	5	4	4	4	4	1.6	2.3	3.66667	1.25	4.2
26	2	2	1	1	2	4	4	5	4	4	5	4	4	4	4	2	25	6	3	4	4	4	2	2	2	1	4	5	3	4	4	4	4	3	4	4	1.6	4.2	4	1.75	3.9
39	1	2	1	2	2	4	5	4	5	4	5	4	5	2	4	2	25	3	3	4	5	4	2	2	2	2	4	4	4	5	4	4	4	4	4	5	1.6	4.2	4.33333	2	4.2
57	2	2	1	2	1	4	5	5	4	5	4	4	5	5	5	2	24	2	3	4	5	5	2	1	2	2	5	4	4	5	5	4	5	4	4	5	1.6	4.6	4.66667	1.75	4.5
58	1	2	2	2	1	5	3	4	3	5	4	3	3	4	4	2	23	1	3	2	3	1	1	2	1	2	4	4	5	4	4	5	4	3	3	5	1.6	3.8	2	1.5	4.1
60	2	3	1	1	1	4	5	5	4	4	5	4	5	4	4	2	28	3	3	5	5	5	1	1	1	1	5	4	4	5	4	5	4	4	5	5	1.6	4.4	5	1	4.5
63	2	2	1	1	2	4	5	5	4	4	5	4	5	4	4	1	28	3	3	5	5	5	1	1	1	1	5	5	4	4	5	5	4	4	4	5	1.6	4.4	5	1	4.5
64	2	3	1	1	1	4	5	5	4	4	5	4	5	4	4	2	29	4	3	5	5	5	1	1	1	1	5	5	4	4	4	5	4	4	4	5	1.6	4.4	5	1	4.4
65	2	1	2	2	1	4	4	4	5	4	4	2	4	2	2	2	26	2	3	4	5	4	4	2	4	4	5	5	4	5	5	4	5	4	5	5	1.6	3.5	4.33333	3.5	4.7
83	1	1	2	2	2	4	4	5	4	4	5	3	4	2	2	1	22	0.5	3	4	4	4	1	1	1	2	4	5	4	4	4	5	4	4	3	5	1.6	3.7	4	1.25	4.2
84	2	2	1	1	2	4	4	5	4	5	5	4	5	4	4	1	32	9	3	5	5	5	1	1	1	1	5	5	5	5	4	5	5	5	4	5	1.6	4.4	5	1	4.8
86	1	2	1	2	2	4	4	4	4	5	4	4	5	4	5	2	23	1	3	5	5	5	2	1	1	2	4	5	5	4	5	4	5	4	4	5	1.6	4.3	5	1.5	4.5
87	1	2	1	2	2	5	4	3	5	4	4	4	3	4	4	1	30	5	2	5	3	5	1	1	1	1	5	5	4	5	5	5	5	5	5	5	1.6	4	4.33333	1	4.9
88	2	2	1	1	2	4	5	5	4	5	4	4	4	5	4	2	28	4	3	5	4	4	1	1	1	1	5	4	4	5	5	4	5	5	5	5	1.6	4.4	4.33333	1	4.7
89	2	2	1	2	1	4	3	4	4	3	2	4	4	4	4	2	30	7	2	4	4	4	1	1	1	1	5	4	5	5	5	4	5	5	5	5	1.6	3.6	4	1	4.8
93	2	2	1	1	2	2	2	2	2	2	2	2	2	3	3	1	33	6	3	5	4	3	1	1	1	1	5	5	5	5	5	5	5	5	5	5	1.6	2.2	4	1	5
97	1	2	1	1	3	4	5	4	5	4	4	5	5	5	5	1	30	4	2	5	4	5	1	1	1	1	5	5	5	5	4	5	4	5	5	5	1.6	4.6	4.66667	1	4.8
100	1	2	1	2	2	4	4	4	3	4	4	4	4	4	4	2	26	4	3	4	5	5	2	2	1	1	5	4	5	4	4	4	5	4	4	5	1.6	3.9	4.66667	1.5	4.4
128	2	2	1	1	2	3	3	5	3	3	3	5	5	5	5	2	26	3	3	5	5	4	1	1	2	2	3	5	4	5	4	5	3	3	4	4	1.6	4	4.66667	1.5	4
138	1	2	2	1	2	4	3	3	3	4	4	4	3	4	4	2	38	8	2	4	2	3	1	1	1	1	5	5	4	4	5	4	4	4	4	5	1.6	3.6	3	1	4.4
142	2	2	1	1	2	4	4	5	4	5	5	4	5	4	5	1	28	3.5	3	5	4	4	1	2	1	1	4	5	4	4	5	4	5	4	4	5	1.6	4.5	4.33333	1.25	4.4
153	2	1	2	2	1	5	4	5	3	4	4	4	4	4	4	2	27	4	3	4	5	4	1	2	1	2	5	5	4	5	4	5	3	4	5	5	1.6	4.1	4.33333	1.5	4.5
167	3	1	1	2	1	4	5	5	4	4	4	4	4	4	2	2	34	6	3	5	3	3	2	2	4	2	4	4	4	4	4	2	4	2	4	4	1.6	4	3.66667	2.5	3.6
191	2	1	1	2	2	4	4	5	5	4	4	5	5	4	4	2	29	7	3	4	5	4	2	1	1	2	4	4	5	4	4	2	4	4	4	5	1.6	4.4	4.33333	1.5	4
195	2	2	1	2	1	4	4	4	5	4	4	5	4	5	2	2	26	2	3	4	5	4	1	1	2	2	5	4	4	5	4	1	4	2	2	5	1.6	4.1	4.33333	1.5	3.6
200	2	1	2	1	2	4	4	5	4	5	5	4	5	4	4	2	34	9	3	4	5	5	2	1	1	2	4	5	4	5	4	4	5	4	5	4	1.6	4.4	4.66667	1.5	4.4
204	2	1	2	2	1	4	4	5	4	5	4	4	5	4	5	2	30	4	3	4	5	4	1	2	1	2	4	4	5	4	5	4	5	4	5	4	1.6	4.4	4.33333	1.5	4.4
205	2	1	2	1	2	2	2	2	1	2	2	2	2	2	2	2	30	4	3	4	4	5	2	1	2	1	4	4	5	4	5	4	5	4	5	4	1.6	1.9	4.33333	1.5	4.4
207	1	2	1	2	2	5	4	4	4	4	4	4	4	4	4	2	33	8	3	4	5	5	1	2	1	1	4	5	5	4	5	4	5	4	4	5	1.6	4.1	4.66667	1.25	4.5
209	1	2	2	1	2	4	4	5	4	5	4	5	4	5	4	2	30	4	3	4	4	5	2	1	1	2	5	4	5	5	4	5	5	4	5	4	1.6	4.4	4.33333	1.5	4.6
210	2	1	2	2	1	4	4	4	5	4	5	4	4	5	4	2	30	4	3	4	5	4	1	2	2	1	4	5	4	4	5	4	5	5	4	5	1.6	4.3	4.33333	1.5	4.5
211	2	1	2	1	2	4	4	5	4	5	4	5	4	4	4	2	32	6	3	5	4	5	1	1	2	1	4	5	5	4	5	4	5	4	5	5	1.6	4.3	4.66667	1.25	4.6
214	2	2	1	2	1	3	3	5	5	3	3	5	3	5	3	2	31	5	3	4	5	5	2	2	1	1	4	4	5	5	4	5	4	5	5	4	1.6	3.8	4.66667	1.5	4.5
215	1	2	2	1	2	5	4	5	4	5	4	5	4	4	4	2	31	5	3	5	5	4	1	2	1	1	4	5	4	4	5	4	5	5	4	5	1.6	4.4	4.66667	1.25	4.5
217	2	2	1	2	1	4	5	5	4	5	5	4	5	5	5	2	31	5	3	4	5	5	1	1	2	1	4	5	5	4	4	5	5	4	4	5	1.6	4.7	4.66667	1.25	4.5
218	1	2	1	2	2	4	5	4	5	4	4	5	4	5	4	2	31	5	3	4	4	5	2	2	1	1	5	4	4	5	4	5	5	4	4	5	1.6	4.4	4.33333	1.5	4.5
221	2	1	2	1	2	4	4	5	4	4	4	5	5	4	4	1	25	2	3	4	4	5	4	5	4	5	4	4	5	4	5	4	5	4	5	4	1.6	4.3	4.33333	4.5	4.4
229	1	3	1	2	1	5	5	5	4	5	5	5	5	5	4	2	25	3	3	5	5	5	1	1	1	1	5	5	5	5	5	5	5	5	5	5	1.6	4.8	5	1	5
256	2	1	1	2	2	4	2	5	5	5	4	5	5	4	1	1	28	5	3	4	4	5	2	2	1	1	4	4	5	4	5	4	4	5	4	5	1.6	4	4.33333	1.5	4.4
16	2	2	1	2	2	4	4	4	4	4	4	4	4	4	4	1	28	2	3	5	5	5	1	1	1	1	4	5	4	5	4	5	5	4	4	5	1.8	4	5	1	4.5
28	2	2	2	1	2	4	4	4	5	4	5	5	4	4	4	2	35	7	3	5	4	4	1	2	2	1	5	4	5	5	4	4	4	4	5	4	1.8	4.3	4.33333	1.5	4.4
56	2	2	1	2	2	5	3	5	3	3	5	5	3	4	5	2	28	3	3	2	2	2	1	2	2	1	2	2	1	2	2	4	2	1	2	4	1.8	4.1	2	1.5	2.2
114	2	2	2	1	2	4	5	5	4	5	5	5	5	5	5	1	24	2	3	4	5	5	1	1	2	1	4	5	5	5	4	4	2	4	4	4	1.8	4.8	4.66667	1.25	4.1
131	2	2	2	1	2	3	3	3	2	3	3	3	3	2	2	2	28	4	3	1	1	1	2	2	2	1	4	4	4	4	4	4	5	4	4	4	1.8	2.7	1	1.75	4.1
197	2	2	1	2	2	4	3	4	4	3	4	4	4	2	3	2	26	4	3	5	4	5	2	1	2	1	4	5	4	5	4	2	4	2	1	4	1.8	3.5	4.66667	1.5	3.5
199	2	2	1	2	2	4	4	4	3	5	5	4	3	5	3	2	33	11	3	5	4	5	2	2	1	2	4	5	5	4	4	2	1	1	1	4	1.8	4	4.66667	1.75	3.1
216	2	2	1	2	2	5	5	5	5	5	3	5	3	5	3	2	31	5	3	5	4	5	1	1	2	1	4	5	4	5	4	4	5	4	5	5	1.8	4.4	4.66667	1.25	4.5
228	2	1	2	2	2	4	4	4	5	5	4	5	4	4	4	1	23	2	3	4	5	4	2	1	2	1	4	5	4	5	4	2	4	2	2	5	1.8	4.3	4.33333	1.5	3.7
14	1	1	2	2	4	4	5	5	4	5	4	3	4	5	5	2	25	2	2	5	4	5	2	3	2	3	4	5	4	3	4	2	4	1	2	4	2	4.4	4.66667	2.5	3.3
17	2	3	2	2	1	3	5	3	3	3	3	5	5	5	5	2	26	1	4	2	2	1	4	5	5	3	2	1	2	1	1	3	2	1	1	3	2	4	1.66667	4.25	1.7
18	2	1	1	2	4	4	5	4	2	5	5	5	5	4	2	2	26	4	2	4	4	4	2	2	1	2	5	5	4	5	5	2	1	1	2	5	2	4.1	4	1.75	3.5
19	2	2	2	2	2	4	4	5	3	4	4	4	4	4	4	1	25	8	3	4	4	4	1	2	1	1	4	5	5	5	5	4	4	3	3	5	2	4	4	1.25	4.3
40	2	2	2	2	2	5	4	3	4	4	3	5	4	3	3	1	26	4	3	1	2	1	2	2	2	3	3	4	4	4	4	3	4	4	3	4	2	3.8	1.33333	2.25	3.7
45	1	1	2	2	4	4	3	3	5	3	3	3	5	4	5	2	25	2	2	5	4	5	3	4	2	3	4	4	2	4	4	4	4	1	1	4	2	3.8	4.66667	3	3.2
53	2	3	2	2	1	4	5	5	4	4	4	4	5	4	4	1	29	4	3	5	5	5	1	1	1	1	5	5	4	4	4	5	4	4	4	5	2	4.3	5	1	4.4
72	2	2	2	2	2	4	4	4	4	4	4	4	4	4	4	2	28	4	3	4	4	4	2	2	2	2	4	4	4	4	2	2	4	4	4	4	2	4	4	2	3.6
80	2	2	1	3	2	4	4	5	4	4	4	3	5	4	4	1	26	2	4	4	4	4	1	1	2	1	4	4	3	4	4	4	4	4	4	4	2	4.1	4	1.25	3.9
82	4	2	1	2	1	4	4	5	4	4	4	5	4	4	4	1	23	1	2	4	5	4	2	1	2	1	4	4	5	4	4	5	4	5	4	5	2	4.2	4.33333	1.5	4.4
117	3	2	2	1	2	4	5	4	3	4	4	4	4	4	4	1	26	3	2	4	5	4	1	2	2	2	4	5	4	4	4	3	1	2	2	4	2	4	4.33333	1.75	3.3
141	2	1	3	2	2	4	3	2	4	5	4	5	5	4	4	1	26	3	3	4	4	4	1	1	1	1	4	5	4	4	4	3	4	3	3	4	2	4	4	1	3.8
145	2	3	2	2	1	3	3	3	5	3	3	5	3	3	3	2	25	3	3	5	5	4	1	2	1	2	4	4	5	4	4	4	5	4	5	4	2	3.4	4.66667	1.5	4.3
157	2	2	1	2	3	2	2	2	2	4	2	2	2	3	2	1	27	3	3	1	1	1	2	2	1	3	4	4	3	4	5	4	4	3	4	4	2	2.3	1	2	3.9
158	2	3	2	2	1	4	4	3	3	2	3	3	3	3	2	2	27	3	3	4	3	4	2	2	2	1	4	4	4	5	4	4	4	3	3	4	2	3	3.66667	1.75	3.9
171	2	2	2	2	2	2	4	5	2	4	2	4	4	4	4	2	32	5	3	4	4	4	2	4	2	2	4	4	4	4	4	5	2	2	2	4	2	3.5	4	2.5	3.5
220	2	2	1	2	3	4	4	4	3	3	2	3	4	3	3	2	25	3	3	5	3	4	2	2	3	2	4	5	4	4	5	4	5	4	4	5	2	3.3	4	2.25	4.4
224	2	2	2	1	3	4	4	5	4	5	4	5	4	4	4	1	32	6	4	5	4	5	1	2	1	1	5	5	5	4	5	4	4	5	5	5	2	4.3	4.66667	1.25	4.7
245	3	2	2	1	2	5	4	4	5	4	4	4	5	4	4	1	30	4	3	4	3	4	2	3	2	2	4	4	5	4	4	4	5	4	4	3	2	4.3	3.66667	2.25	4.1
33	1	4	2	2	2	5	5	4	5	4	5	5	4	5	5	2	29	6	3	5	5	5	4	4	4	2	2	2	2	2	2	2	4	4	4	4	2.2	4.7	5	3.5	2.8
161	2	2	2	2	3	4	2	2	4	5	4	4	5	4	4	2	25	2	3	4	5	4	2	2	2	1	3	4	4	4	3	4	4	4	4	4	2.2	3.8	4.33333	1.75	3.8
183	2	4	2	2	1	4	4	4	4	4	4	2	4	5	4	2	30	6	4	4	5	5	2	2	2	2	5	4	2	4	2	1	2	2	1	4	2.2	3.9	4.66667	2	2.7
250	2	2	3	2	2	4	4	5	3	4	4	4	5	4	5	2	26	2	3	4	5	4	4	2	4	2	2	2	2	1	2	2	1	2	1	4	2.2	4.2	4.33333	3	1.9
21	2	4	1	4	1	4	4	5	3	3	4	4	4	2	4	2	26	2	3	5	4	4	3	2	4	1	2	1	2	1	1	4	4	4	3	4	2.4	3.7	4.33333	2.5	2.6
66	2	2	2	4	2	4	4	4	4	4	4	5	4	4	4	1	26	4	3	4	4	4	2	2	2	2	4	5	4	5	4	4	4	4	4	4	2.4	4.1	4	2	4.2
129	2	3	2	2	3	4	5	4	5	3	5	5	4	3	4	1	26	2	3	5	4	5	2	2	1	3	4	4	4	2	4	4	3	2	3	4	2.4	4.2	4.66667	2	3.4
137	2	4	2	2	2	4	5	5	4	4	4	4	4	4	4	2	32	3	3	4	4	5	2	4	2	2	5	5	5	5	4	5	4	4	3	4	2.4	4.2	4.33333	2.5	4.4
251	2	3	2	2	3	4	4	4	5	4	5	4	5	4	5	1	28	5	3	4	5	4	2	1	2	1	4	5	4	4	5	4	3	3	3	4	2.4	4.4	4.33333	1.5	3.9
13	4	3	2	2	2	2	2	1	2	2	1	2	2	2	2	2	36	13	3	4	3	3	3	3	3	2	3	2	3	2	3	2	3	2	2	3	2.6	1.8	3.33333	2.75	2.5
20	3	4	2	2	2	5	4	3	3	4	3	3	4	4	4	2	32	6	3	4	5	4	2	2	1	1	4	4	4	3	2	4	4	4	4	4	2.6	3.7	4.33333	1.5	3.7
34	4	4	2	2	1	5	5	2	2	4	4	4	5	4	4	2	32	5	3	5	4	5	1	2	2	1	4	5	4	4	4	4	5	4	4	5	2.6	3.9	4.66667	1.5	4.3
121	4	2	2	3	2	5	4	4	5	5	4	5	5	5	4	1	23	1	3	5	5	5	1	2	1	1	1	1	3	4	4	4	4	4	4	4	2.6	4.6	5	1.25	3.3
126	4	4	2	1	2	5	4	4	5	4	4	5	4	5	4	2	28	5	3	5	4	4	1	2	1	1	5	4	4	5	4	5	4	4	5	4	2.6	4.4	4.33333	1.25	4.4
1	2	4	2	4	2	4	5	4	4	5	4	4	5	5	5	1	25	3	3	5	4	4	2	2	1	2	4	5	4	5	4	4	4	2	3	5	2.8	4.5	4.33333	1.75	4
27	5	4	1	2	2	5	5	4	4	4	4	3	5	5	3	2	24	3	3	2	1	2	2	2	1	1	5	5	4	4	4	5	4	2	4	4	2.8	4.2	1.66667	1.5	4.1
52	4	3	3	2	2	5	4	5	4	3	3	5	3	3	4	1	40	8	1	2	1	1	4	4	5	3	2	3	4	3	4	4	3	4	3	4	2.8	3.9	1.33333	4	3.4
55	2	2	3	3	4	4	4	4	5	4	4	5	5	4	4	1	26	3	3	4	5	4	1	2	1	2	4	5	4	4	5	4	4	3	3	4	2.8	4.3	4.33333	1.5	4
62	4	3	2	2	3	5	4	3	5	3	3	5	3	4	3	2	22	1	3	3	2	2	4	4	5	3	4	4	3	4	4	4	3	3	3	4	2.8	3.8	2.33333	4	3.6
113	4	4	2	2	2	4	4	5	4	4	4	5	4	4	5	2	27	2	3	4	4	5	2	1	2	2	5	4	4	5	5	4	4	5	5	4	2.8	4.3	4.33333	1.75	4.5
119	4	4	2	2	2	4	4	5	5	4	4	4	5	4	5	1	29	5	3	4	5	4	2	1	1	1	4	5	4	5	4	5	4	5	5	4	2.8	4.4	4.33333	1.25	4.5
123	4	4	2	2	2	5	3	5	3	5	3	5	5	5	5	2	28	3	3	4	5	5	1	2	1	1	4	5	5	4	4	5	5	4	4	4	2.8	4.4	4.66667	1.25	4.4
144	4	2	2	2	4	4	4	4	4	5	5	4	3	4	4	1	23	1	3	4	2	2	2	1	2	1	2	2	1	2	2	4	4	1	2	4	2.8	4.1	2.66667	1.5	2.4
170	2	4	2	2	4	4	5	2	2	4	4	4	4	4	2	1	25	3	3	4	4	4	4	2	4	4	2	4	5	4	4	4	5	4	4	4	2.8	3.5	4	3.5	4
175	4	4	2	2	2	4	3	4	4	4	5	4	4	5	2	2	28	3	3	4	5	4	2	2	2	3	4	4	5	4	4	3	4	3	4	5	2.8	3.9	4.33333	2.25	4
247	2	4	5	2	1	2	2	4	5	5	2	1	3	2	4	2	26	3	3	2	4	3	5	5	2	4	2	5	5	2	3	5	1	3	2	5	2.8	3	3	4	3.3
258	2	4	2	2	4	4	4	4	4	4	5	5	5	4	4	2	23	1	3	2	2	2	5	4	5	5	2	2	2	1	1	2	1	1	1	2	2.8	4.3	2	4.75	1.5
261	2	4	4	2	2	1	1	2	1	1	1	2	1	1	1	2	26	4	3	4	5	4	1	2	2	1	4	4	5	4	4	2	2	1	2	4	2.8	1.2	4.33333	1.5	3.2
9	4	5	2	2	2	3	3	3	2	3	3	3	3	2	2	1	34	8	3	5	3	5	2	2	1	1	4	5	4	5	5	4	5	4	5	5	3	2.7	4.33333	1.5	4.6
11	3	4	2	4	2	4	3	5	4	4	5	3	4	4	3	2	22	0.5	3	2	2	2	4	4	5	3	2	1	1	1	1	2	1	1	2	3	3	3.9	2	4	1.5
29	4	4	2	2	3	5	4	3	5	4	3	4	3	3	3	2	22	3	1	4	4	4	2	3	4	2	2	4	4	2	4	2	2	4	4	5	3	3.7	4	2.75	3.3
32	2	4	3	2	4	4	5	4	3	4	4	4	5	5	5	1	24	3	2	4	5	5	2	1	2	1	4	5	5	4	5	4	5	4	4	4	3	4.3	4.66667	1.5	4.4
49	4	4	3	2	2	4	5	4	4	4	4	2	4	4	4	2	32	6	3	4	4	4	2	2	2	2	2	2	4	2	2	2	2	2	2	4	3	3.9	4	2	2.4
78	3	4	2	4	2	1	1	2	1	1	1	1	1	1	2	2	26	4	3	4	4	5	1	2	2	2	4	5	4	4	4	2	2	3	2	4	3	1.2	4.33333	1.75	3.4
108	1	1	4	5	4	4	5	4	4	5	4	5	4	5	5	1	29	6	3	5	5	4	1	2	1	1	5	4	5	5	4	5	5	4	5	4	3	4.5	4.66667	1.25	4.6
112	4	3	2	4	2	4	5	4	3	4	4	2	4	3	4	1	25	2	2	4	5	4	2	1	2	2	4	4	3	5	4	3	2	3	2	4	3	3.7	4.33333	1.75	3.4
120	3	4	2	4	2	4	4	4	4	4	4	3	4	4	4	2	23	1	2	4	4	4	2	4	3	4	4	4	4	4	4	4	4	4	4	4	3	3.9	4	3.25	4
154	4	2	2	3	4	2	3	2	2	2	3	4	4	3	2	2	23	1	3	1	1	1	2	2	2	2	2	4	4	4	3	4	4	3	4	4	3	2.7	1	2	3.6
177	2	4	3	4	2	4	4	4	4	3	4	5	4	2	4	2	24	3	3	4	5	4	2	3	2	1	2	3	2	1	2	4	4	3	2	4	3	3.8	4.33333	2	2.7
188	3	4	2	2	4	4	3	4	4	4	4	4	5	4	5	2	35	10	2	5	4	4	2	1	2	2	4	5	4	4	5	4	4	4	5	4	3	4.1	4.33333	1.75	4.3
189	4	4	2	2	3	4	4	5	3	4	3	2	4	3	1	2	24	1	3	4	4	5	4	5	4	3	2	3	2	2	3	1	1	2	1	2	3	3.3	4.33333	4	1.9
230	4	4	2	3	2	4	4	5	4	4	5	4	5	5	4	2	29	4	3	5	4	4	1	2	2	1	4	5	4	4	4	3	4	3	3	4	3	4.4	4.33333	1.5	3.8
232	2	4	1	4	4	5	4	4	4	5	4	4	5	4	4	2	27	3	2	5	4	4	1	2	1	1	3	2	2	4	2	2	2	2	1	4	3	4.3	4.33333	1.25	2.4
248	4	1	3	2	5	1	2	1	1	1	1	1	2	1	2	1	23	3	3	4	2	3	3	2	4	5	3	2	4	5	2	5	1	3	2	2	3	1.3	3	3.5	2.9
253	4	2	3	3	3	4	3	4	3	4	4	5	4	5	4	1	23	2	3	5	5	4	3	4	2	5	5	5	4	3	4	4	5	5	5	4	3	4	4.66667	3.5	4.4
254	2	2	4	4	3	4	4	4	4	2	5	5	4	3	3	1	25	5	3	4	5	4	3	2	4	4	3	3	4	4	3	3	3	4	5	4	3	3.8	4.33333	3.25	3.6
15	4	5	1	2	4	4	4	4	5	4	5	2	5	4	5	1	26	3	3	5	5	4	1	1	2	1	4	5	5	4	5	4	5	4	4	5	3.2	4.2	4.66667	1.25	4.5
155	2	3	3	4	4	4	4	4	2	4	2	4	4	2	4	2	30	3	4	4	4	4	2	3	2	2	3	3	4	3	3	3	3	2	2	4	3.2	3.4	4	2.25	3
165	4	3	3	4	2	4	4	3	2	4	4	2	2	4	2	2	20	1	1	4	3	4	4	4	5	4	2	2	2	2	2	3	3	2	4	2	3.2	3.1	3.66667	4.25	2.4
172	4	4	2	4	2	2	2	4	4	4	2	4	2	4	4	2	26	2	3	1	1	1	4	4	5	5	2	1	2	1	1	2	2	1	2	1	3.2	3.2	1	4.5	1.5
184	2	3	2	4	5	4	2	3	3	2	4	3	3	3	3	1	28	3	3	4	5	4	1	2	1	1	5	4	5	5	4	4	4	4	4	4	3.2	3	4.33333	1.25	4.3
219	2	3	4	3	4	3	4	5	4	4	5	5	4	2	3	2	25	2	3	4	5	4	2	3	2	2	4	5	4	4	5	4	4	3	4	5	3.2	3.9	4.33333	2.25	4.2
241	3	4	3	3	3	4	4	3	3	3	3	3	3	3	3	1	25	5	2	4	4	4	3	3	3	4	4	3	4	4	4	4	3	3	4	3	3.2	3.2	4	3.25	3.6
244	3	2	4	3	4	3	3	4	5	4	4	5	4	5	4	1	30	5	3	4	3	4	3	2	2	3	4	4	3	4	4	3	5	4	3	4	3.2	4.1	3.66667	2.5	3.8
249	4	3	4	3	2	4	4	4	4	4	4	4	2	4	4	2	27	5	3	1	1	1	3	2	5	5	2	4	2	5	4	2	4	1	5	4	3.2	3.8	1	3.75	3.3
6	3	4	4	2	4	5	4	3	4	4	3	4	4	3	5	2	25	2	3	5	4	4	3	2	2	2	4	4	3	5	4	4	3	2	2	4	3.4	3.9	4.33333	2.25	3.5
8	3	4	3	3	4	2	3	4	3	3	2	3	3	3	4	2	25	1	4	4	4	4	3	2	4	2	2	1	1	2	1	2	1	1	1	1	3.4	3	4	2.75	1.3
23	4	5	2	4	2	4	4	4	3	4	2	3	4	3	3	1	23	2	2	4	4	4	2	1	2	2	4	5	4	4	5	4	4	5	4	5	3.4	3.4	4	1.75	4.4
31	2	4	2	4	5	2	2	4	4	4	4	4	5	5	2	2	28	3	3	4	4	4	4	5	4	5	4	3	4	4	4	5	4	4	5	4	3.4	3.6	4	4.5	4.1
36	5	4	2	4	2	4	5	5	2	2	2	4	4	4	5	2	27	5	3	4	5	4	4	4	5	5	4	5	4	4	4	4	4	5	5	5	3.4	3.7	4.33333	4.5	4.4
43	1	4	4	4	4	4	4	4	4	4	4	4	4	2	2	2	25	3	3	4	4	5	2	3	2	2	4	4	5	5	4	3	4	3	4	4	3.4	3.6	4.33333	2.25	4
61	4	4	3	3	3	1	1	1	1	1	2	2	1	2	1	2	26	4	3	4	4	4	4	4	4	3	2	2	2	2	2	2	2	2	2	2	3.4	1.3	4	3.75	2
68	4	4	2	3	4	4	2	2	2	2	4	2	4	4	4	1	23	1	2	1	1	1	1	2	2	1	5	5	5	4	5	4	5	5	3	4	3.4	3	1	1.5	4.5
69	4	4	2	3	4	4	4	4	4	4	5	5	5	5	4	1	23	1	2	2	2	2	1	1	2	1	5	5	4	5	4	4	4	5	3	4	3.4	4.4	2	1.25	4.3
70	4	4	2	3	4	4	5	5	4	5	5	5	5	5	5	1	23	1	2	5	4	5	1	1	1	1	4	5	4	5	5	5	4	4	4	5	3.4	4.8	4.66667	1	4.5
71	4	4	2	3	4	4	4	5	4	5	5	5	5	3	5	1	23	1	2	5	4	5	1	1	2	1	4	5	4	5	4	4	4	4	3	5	3.4	4.5	4.66667	1.25	4.2
75	4	4	2	3	4	4	4	5	4	5	5	5	5	3	5	1	23	1	2	5	4	5	1	1	2	1	5	4	5	5	4	4	4	4	3	5	3.4	4.5	4.66667	1.25	4.3
76	4	4	2	3	4	4	3	5	3	3	3	3	3	5	3	1	23	1	2	5	4	5	1	2	1	1	4	5	4	5	4	4	5	4	3	5	3.4	3.5	4.66667	1.25	4.3
77	4	4	2	3	4	4	4	5	4	5	5	5	5	3	4	1	23	1	2	4	5	4	2	1	2	1	5	4	5	4	5	4	5	4	3	5	3.4	4.4	4.33333	1.5	4.4
135	4	5	2	1	5	4	4	5	4	5	4	5	4	5	4	1	28	7	2	5	4	5	1	2	1	2	4	5	4	5	4	5	4	5	4	5	3.4	4.4	4.66667	1.5	4.5
139	2	2	4	4	5	1	5	4	2	1	1	4	2	4	2	2	26	3	3	4	4	5	4	2	4	1	3	4	4	5	4	4	5	4	4	5	3.4	2.6	4.33333	2.75	4.2
238	2	4	2	4	5	5	5	5	5	5	5	5	5	5	5	1	28	6	3	5	5	5	1	1	1	1	5	5	5	5	5	5	5	5	5	5	3.4	5	5	1	5
257	4	4	3	4	2	5	4	3	3	3	4	3	5	3	5	2	28	4	3	5	4	3	2	2	3	2	4	4	2	4	2	2	4	2	2	5	3.4	3.8	4	2.25	3.1
260	2	4	2	5	4	4	4	5	5	4	4	4	5	5	4	2	26	3	3	4	2	2	4	5	4	2	4	5	4	2	1	2	4	2	1	4	3.4	4.4	2.66667	3.75	2.9
5	4	3	4	3	4	4	4	5	3	4	3	4	3	4	4	2	25	3	3	4	3	2	2	3	4	3	3	2	4	3	2	4	3	2	4	3	3.6	3.8	3	3	3
47	4	4	4	4	2	4	4	5	2	2	4	4	4	5	4	2	28	3	3	4	5	4	2	1	2	1	4	5	4	5	4	3	4	5	4	5	3.6	3.8	4.33333	1.5	4.3
81	4	2	4	4	4	4	1	5	5	4	4	5	5	4	4	2	30	5	3	4	4	5	2	2	1	2	4	4	5	4	3	3	4	2	4	4	3.6	4.1	4.33333	1.75	3.7
105	2	2	4	5	5	4	5	5	5	5	4	5	5	4	5	1	27	4	3	5	4	4	2	1	1	1	4	4	4	5	5	5	5	4	5	4	3.6	4.7	4.33333	1.25	4.5
107	4	3	3	4	4	3	3	3	3	3	2	3	3	2	3	2	23	1	3	4	4	4	3	2	3	3	4	5	4	5	4	5	4	5	4	5	3.6	2.8	4	2.75	4.5
115	4	4	2	4	4	5	3	3	5	3	3	4	4	3	5	1	30	5	3	4	2	3	2	3	2	2	4	4	5	5	4	4	3	3	4	4	3.6	3.8	3	2.25	4
136	4	2	4	4	4	4	1	5	5	4	4	5	5	4	4	2	30	5	3	4	4	4	2	1	2	2	4	4	4	5	4	4	5	4	4	3	3.6	4.1	4	1.75	4.1
159	4	4	3	3	4	2	3	2	2	2	2	2	2	3	2	1	25	3	3	4	4	4	4	3	5	3	4	4	4	5	4	3	5	4	3	4	3.6	2.2	4	3.75	4
168	4	4	2	4	4	5	4	5	4	5	5	4	4	4	4	2	25	2	3	4	4	4	2	1	4	4	2	4	4	2	4	4	2	4	4	4	3.6	4.4	4	2.75	3.4
206	4	4	3	4	3	5	4	5	4	4	4	3	4	5	4	1	24	1	3	4	5	4	4	3	5	3	4	3	4	4	4	5	3	4	4	2	3.6	4.2	4.33333	3.75	3.7
252	4	4	3	3	4	4	4	5	4	5	3	4	4	5	4	1	23	3	3	5	4	4	2	5	4	4	4	4	3	4	5	3	4	2	2	3	3.6	4.2	4.33333	3.75	3.4
255	4	4	3	3	4	4	4	4	4	4	4	4	4	4	4	2	25	1	3	4	4	4	2	2	2	2	4	4	4	4	4	4	4	4	4	4	3.6	4	4	2	4
12	2	4	4	4	5	4	3	4	4	4	3	3	4	3	4	2	23	2	3	2	1	2	5	5	5	4	1	1	1	1	1	1	2	1	1	2	3.8	3.6	1.66667	4.75	1.2
22	2	4	5	4	4	3	4	4	4	5	3	3	4	4	5	1	26	3	3	4	4	5	3	2	2	3	4	4	3	5	4	4	4	4	4	3	3.8	3.9	4.33333	2.5	3.9
30	2	4	3	5	5	5	4	3	3	5	3	4	4	4	3	2	30	5	2	4	3	2	4	4	4	4	5	5	4	4	5	3	4	4	5	5	3.8	3.8	3	4	4.4
38	2	4	5	4	4	1	1	2	1	1	1	2	1	1	1	2	34	10	3	1	2	1	4	2	4	1	5	4	4	5	4	2	1	2	1	4	3.8	1.2	1.33333	2.75	3.2
42	4	5	2	4	4	4	4	4	4	4	4	4	4	4	4	1	26	3	1	5	5	5	1	1	2	1	5	4	5	5	5	4	4	4	4	5	3.8	4	5	1.25	4.5
44	4	4	4	4	3	4	3	3	3	3	4	2	4	4	4	2	23	1	3	4	4	2	5	5	4	4	4	4	4	4	4	4	4	4	4	4	3.8	3.4	3.33333	4.5	4
122	4	5	2	4	4	4	4	4	2	2	3	2	2	4	4	2	33	10	2	4	5	4	4	5	4	3	2	4	5	4	4	3	4	2	3	4	3.8	3.1	4.33333	4	3.5
124	3	4	4	4	4	4	4	3	2	2	4	4	4	4	5	1	24	1	3	4	4	4	4	4	3	2	4	4	4	4	4	4	4	3	4	4	3.8	3.6	4	3.25	3.9
146	3	3	5	4	4	4	5	5	4	5	4	4	5	4	2	2	30	5	3	4	5	4	2	1	4	3	5	4	5	5	4	5	4	2	3	5	3.8	4.2	4.33333	2.5	4.2
156	4	4	3	4	4	4	3	4	4	3	2	3	4	3	4	1	25	2	2	4	4	4	2	3	2	1	4	4	4	4	4	4	3	3	3	4	3.8	3.4	4	2	3.7
160	4	3	4	3	5	4	3	4	3	4	4	4	5	4	3	1	26	3	3	4	4	4	3	3	3	3	4	4	4	5	4	1	3	3	2	2	3.8	3.8	4	3	3.2
166	4	3	4	4	4	5	4	5	3	3	5	4	4	4	4	1	28	4	3	3	5	4	2	2	2	1	4	5	4	4	5	5	4	4	5	5	3.8	4.1	4	1.75	4.5
174	4	4	4	2	5	5	5	4	4	4	4	5	4	5	5	2	29	6	3	4	4	4	1	2	1	2	4	4	4	4	3	2	4	2	2	5	3.8	4.5	4	1.5	3.4
182	4	3	4	4	4	4	3	4	4	4	4	4	5	4	4	1	30	6	3	5	4	4	1	2	2	2	4	4	5	4	5	2	4	4	5	4	3.8	4	4.33333	1.75	4.1
198	2	4	5	4	4	2	1	2	2	2	2	2	1	1	1	2	23	3	2	5	4	4	3	2	3	4	4	3	1	3	4	3	2	4	4	1	3.8	1.6	4.33333	3	2.9
212	5	4	2	4	4	5	4	5	5	5	5	3	5	5	3	2	23	1	3	2	2	2	4	5	2	2	4	4	5	4	4	5	4	4	4	5	3.8	4.5	2	3.25	4.3
243	3	4	5	4	3	5	3	4	4	3	3	5	3	5	4	2	28	5	3	4	3	5	2	2	1	2	5	4	5	4	4	5	4	2	4	3	3.8	3.9	4	1.75	4
4	4	4	4	4	4	5	4	4	4	4	4	4	4	4	4	2	25	3	3	5	4	5	2	2	2	2	4	4	4	4	4	2	4	3	3	4	4	4.1	4.66667	2	3.6
79	3	4	4	5	4	2	2	2	1	1	2	2	2	1	2	1	30	5	3	4	5	4	2	1	2	3	4	4	4	5	4	4	3	4	4	5	4	1.7	4.33333	2	4.1
111	4	5	3	4	4	4	4	4	4	4	4	3	4	4	2	1	28	5	3	4	4	5	2	2	3	2	4	5	4	4	4	3	4	4	4	5	4	3.7	4.33333	2.25	4.1
147	3	4	5	4	4	4	4	5	5	4	4	4	4	5	4	2	25	3	2	4	4	5	1	1	2	2	4	4	5	4	5	3	4	3	4	5	4	4.3	4.33333	1.5	4.1
235	4	5	3	4	4	4	3	4	5	4	4	3	5	4	5	1	32	6	3	4	5	4	3	2	2	3	4	5	4	4	4	3	4	5	3	5	4	4.1	4.33333	2.5	4.1
236	4	4	3	4	5	4	4	4	4	3	4	4	4	5	4	2	25	1	3	4	4	5	4	4	4	3	4	4	3	3	4	4	3	4	3	4	4	4	4.33333	3.75	3.6
240	4	4	4	4	4	2	3	2	2	4	3	2	2	4	2	2	24	4	2	4	4	4	2	2	3	2	4	4	4	5	3	4	5	4	5	5	4	2.6	4	2.25	4.3
242	4	5	4	3	4	4	3	2	2	3	4	5	4	4	5	1	26	4	3	4	2	4	3	4	4	5	5	4	2	4	5	2	3	4	1	2	4	3.6	3.33333	4	3.2
246	4	4	4	4	4	3	4	3	2	2	2	2	2	4	2	1	24	2	2	4	4	4	1	3	2	1	4	4	4	4	4	3	3	3	3	4	4	2.6	4	1.75	3.6
41	4	5	3	5	4	3	3	3	3	3	5	5	5	5	5	1	27	2	3	3	2	2	2	4	3	1	3	4	5	3	4	5	3	3	5	5	4.2	4	2.33333	2.5	4
48	4	4	4	5	4	4	4	5	4	5	4	5	4	5	4	1	29	10	3	4	5	4	2	2	2	3	2	3	3	2	4	3	2	4	2	4	4.2	4.4	4.33333	2.25	2.9
50	5	4	4	4	4	2	5	2	2	2	2	2	1	4	2	1	24	3	2	4	5	4	2	1	2	3	4	4	4	5	4	4	4	4	4	5	4.2	2.4	4.33333	2	4.2
173	4	4	5	4	4	4	4	4	5	4	4	4	5	4	5	2	28	3	3	4	5	4	2	1	2	2	4	4	5	4	5	4	4	5	4	5	4.2	4.3	4.33333	1.75	4.4
223	4	5	4	5	3	5	5	5	5	4	5	4	5	5	5	2	29	4	3	5	4	5	1	2	1	1	5	5	5	4	5	4	4	5	4	4	4.2	4.8	4.66667	1.25	4.5
225	4	4	5	4	4	5	5	4	4	5	5	5	5	5	5	1	30	5	3	5	5	4	1	1	2	1	5	4	5	4	5	5	4	4	5	4	4.2	4.8	4.66667	1.25	4.5
239	4	4	4	4	5	5	4	5	5	4	4	5	4	5	5	1	25	2	3	5	4	4	5	4	4	5	4	4	5	4	5	5	4	4	5	5	4.2	4.6	4.33333	4.5	4.5
37	5	4	4	5	4	5	5	5	4	4	5	4	5	5	5	2	27	2	3	1	2	1	4	5	4	5	2	2	1	2	1	2	1	2	2	1	4.4	4.7	1.33333	4.5	1.6
67	5	4	4	5	4	4	4	3	4	4	3	4	3	4	4	1	30	5	3	4	2	2	4	5	4	4	3	2	2	3	2	1	4	2	2	4	4.4	3.7	2.66667	4.25	2.5
104	5	5	4	4	4	4	3	4	3	3	3	4	2	3	4	1	28	5	3	5	4	5	2	2	1	1	5	4	4	5	5	5	4	5	4	5	4.4	3.3	4.66667	1.5	4.6
106	4	4	5	4	5	2	1	2	1	1	3	2	1	1	1	1	31	6	3	4	5	4	1	1	2	1	5	5	4	5	5	4	5	5	5	5	4.4	1.5	4.33333	1.25	4.8
109	4	4	5	5	4	5	4	5	5	4	5	5	5	5	5	1	34	8	3	5	4	4	2	1	2	1	5	4	4	5	4	4	5	4	4	4	4.4	4.8	4.33333	1.5	4.3
127	4	4	5	4	5	4	5	5	4	4	4	4	4	5	5	1	21	1	3	2	2	4	4	4	4	4	4	4	4	4	4	5	4	4	2	4	4.4	4.4	2.66667	4	3.9
130	4	4	5	4	5	2	1	2	2	3	1	3	3	2	2	2	22	1	2	4	3	4	4	4	5	5	4	4	5	5	4	4	4	3	4	4	4.4	2.1	3.66667	4.5	4.1
162	4	5	4	4	5	4	4	3	4	5	5	3	4	4	5	1	32	6	3	4	5	4	2	1	3	2	4	5	4	5	4	3	4	2	4	5	4.4	4.1	4.33333	2	4
163	4	5	4	4	5	5	4	5	4	5	5	4	5	4	5	1	30	4	3	4	2	2	2	1	2	1	4	4	4	4	5	4	5	4	4	5	4.4	4.6	2.66667	1.5	4.3
164	4	4	5	5	4	4	4	5	5	5	5	4	5	5	5	1	33	6	3	4	4	5	2	2	1	2	4	4	5	4	4	5	4	4	5	5	4.4	4.7	4.33333	1.75	4.4
176	4	5	4	4	5	4	4	4	5	4	5	4	4	4	4	2	25	2.5	3	4	5	5	2	1	2	1	4	4	5	4	5	5	4	4	2	4	4.4	4.2	4.66667	1.5	4.1
180	4	5	4	5	4	5	3	4	4	4	4	4	3	5	4	2	28	3	3	4	4	4	3	2	4	3	4	4	5	4	4	5	2	4	1	4	4.4	4	4	3	3.7
208	4	5	4	5	4	4	3	4	4	4	4	5	5	5	3	2	24	3	3	2	2	2	4	5	4	4	2	1	2	1	2	4	1	2	1	2	4.4	4.1	2	4.25	1.8
222	5	4	4	5	4	5	4	5	4	5	4	4	5	5	4	2	30	6	3	4	5	4	1	2	1	1	5	5	4	5	4	5	4	5	4	4	4.4	4.5	4.33333	1.25	4.5
231	4	4	5	5	4	5	5	5	4	4	5	4	4	5	4	1	25	2	3	5	5	4	5	5	4	5	5	4	5	4	5	5	4	5	4	4	4.4	4.5	4.66667	4.75	4.5
233	5	4	4	5	4	4	4	4	5	5	4	4	5	4	4	1	26	3	3	4	4	4	4	4	5	4	4	5	4	5	4	4	4	5	2	4	4.4	4.3	4	4.25	4.1
234	4	5	4	5	4	4	4	4	4	3	2	3	4	4	4	1	32	6	3	4	4	5	1	3	1	2	4	3	4	5	4	3	4	4	5	4	4.4	3.6	4.33333	1.75	4
73	4	5	5	4	5	4	4	4	4	4	4	4	4	4	4	2	26	4	3	4	5	5	2	1	2	1	1	2	2	1	1	2	1	2	1	2	4.6	4	4.66667	1.5	1.5
103	4	5	5	5	4	4	5	4	5	4	4	5	5	5	5	1	25	3	3	5	5	4	1	2	1	2	2	2	1	2	2	1	1	2	2	2	4.6	4.6	4.66667	1.5	1.7
134	4	5	5	4	5	4	4	5	4	5	4	5	4	4	5	1	28	3	3	5	4	4	2	1	2	4	1	2	2	1	2	1	1	2	2	1	4.6	4.4	4.33333	2.25	1.5
196	4	5	5	4	5	3	2	3	2	3	3	3	2	2	2	1	23	1	3	5	4	4	4	5	5	4	2	2	1	2	1	2	2	1	2	2	4.6	2.5	4.33333	4.5	1.7
226	5	4	5	5	4	4	5	4	4	5	5	4	5	5	5	1	25	2	3	5	5	5	4	4	5	5	1	1	2	2	1	2	1	2	1	1	4.6	4.6	5	4.5	1.4
181	5	5	4	5	5	4	3	5	4	3	4	5	3	5	5	2	29	4	3	3	2	2	2	2	2	2	3	1	1	1	1	1	2	1	1	2	4.8	4.1	2.33333	2	1.4
237	5	4	5	5	5	4	5	5	4	4	4	5	5	5	5	1	26	3	3	5	4	5	4	4	4	5	1	1	2	1	2	1	2	2	1	2	4.8	4.6	4.66667	4.25	1.5
3	5	5	5	5	5	5	4	4	4	5	5	5	5	5	5	1	25	5	3	4	5	5	5	5	5	4	1	2	2	2	2	3	1	3	1	1	5	4.7	4.66667	4.75	1.8
125	5	5	5	5	5	4	5	5	5	5	5	5	5	5	5	1	22	1	3	2	4	4	4	4	4	5	1	1	1	1	1	2	1	2	2	1	5	4.9	3.33333	4.25	1.3
